# Supplementary material for: A trimeric CrRLK1L-LLG1 complex genetically modulates SUMM2-mediated autoimmunity
Source: Nat Commun. 2020 Sep 25;11:4859. doi: 10.1038/s41467-020-18600-8 (PMC7519094; doi:10.1038/s41467-020-18600-8)
Supplement: Supplementary file 4 — Source Data [file 41467_2020_18600_MOESM4_ESM.zip]

Archive with 2 entries (2 files):
- 41467_2020_18600_MOESM4_ESM (1).xlsx
- 246592_2_related_ms_4874231_qfn60y.pdf
