# Supplementary material for: A trimeric CrRLK1L-LLG1 complex genetically modulates SUMM2-mediated autoimmunity
Source: Nat Commun. 2020 Sep 25;11:4859. doi: 10.1038/s41467-020-18600-8 (PMC7519094; doi:10.1038/s41467-020-18600-8)
Supplement: Supplementary file 4 — Source Data [file 41467_2020_18600_MOESM4_ESM.zip › 41467_2020_18600_MOESM4_ESM (1).xlsx]

## Sheet: Fig. 1f
	Fig.1f-PR1
	WT		let2-1
	VIGS/GFP	VIGS/MEKK1	VIGS/GFP	VIGS/MEKK1
Repeat 1	1.00007	176.529	0.593835	34.6441
Repeat 2	1.02955	169.402	0.61355	34.5135
Repeat 3	1.11355	167.079	0.72365	30.8355
Repeat 4	1.13796	159.783	0.741441	30.7701
	Fig.1f-PR2
	WT		let2-1
	VIGS/GFP	VIGS/MEKK1	VIGS/GFP	VIGS/MEKK1
Repeat 1	1.00292	87.9175	1.14843	31.7176
Repeat 2	1.00817	88.0322	1.23649	32.0385
Repeat 3	0.998468	92.6604	0.790215	28.5565
Repeat 4	1.0257	92.5169	0.917177	28.566

## Sheet: Fig. 2b
	Fig.2b
	WT	let1	let2	let1let2	mekk1	let1mekk1	let2mekk1	let1/2mekk1
Repeat 1	0.0611	0.0619	0.062	0.0685	0.0116	0.0531	0.0478	0.0589
Repeat 2	0.062	0.069	0.0609	0.069	0.0127	0.0537	0.0435	0.0588
Repeat 3	0.0689	0.0628	0.0613	0.0679	0.0118	0.0497	0.0475	0.0617
Repeat 4	0.0668	0.0665	0.0619	0.0681	0.0117	0.0529	0.0472	0.0601
Repeat 5	0.0613	0.0626	0.061	0.0689	0.0123	0.0514	0.0453	0.0595

## Sheet: Fig. 2g
	Fig.2g
	WT	let1	let2	mekk2	mpk4	let1mpk4	let2mpk4	let1/2mpk4	mekk2mpk4	mekk2let1/2mpk4
Repeat 1	0.3823	0.4032	0.4016	0.4113	0.004	0.2225	0.1437	0.3421	0.3379	0.3606
Repeat 2	0.3406	0.3895	0.3989	0.3892	0.0105	0.2015	0.1569	0.3261	0.3891	0.2919
Repeat 3	0.4071	0.3537	0.3526	0.3456	0.0075	0.2416	0.1365	0.2979	0.2653	0.3652
Repeat 4	0.3754	0.3921	0.3667	0.3612	0.0091	0.2136	0.1657	0.3241	0.3415	0.3726
Repeat 5	0.408	0.3812	0.4055	0.4215	0.006	0.2345	0.146	0.2711	0.3045	0.2821

## Sheet: Fig. 3d
	Fig. 3d-PR1
		MEKK2-HA/let2-1					MEKK2-HA/let2-1
	WT	#1	#2	#3	#4	let2-1	#5	#6	#7	#8
Repeat 1	0.99861	85.9885	113.887	114.411	211.304	1.01415	11.4099	29.9669	38.139	47.8492
Repeat 2	1.14465	81.2333	118.514	135.632	189.939	1.08807	9.98228	31.4066	41.7026	39.7948
Repeat 3	0.997091	85.3285	114.215	113.979	205.536	1.02496	13.2436	30.3618	39.5192	44.7986
Repeat 4	0.822444	81.4538	117.836	135.898	197.542	1.11163	14.1434	30.4232	40.271	42.1201
	Fig. 3d-PR2
		MEKK2-HA/let2-1					MEKK2-HA/let2-1
	WT	#1	#2	#3	#4	let2-1	#5	#6	#7	#8
Repeat 1	0.997818	11.8607	15.7413	16.7304	26.0491	0.873389	1.96349	4.0721	6.19937	5.79568
Repeat 2	1.20668	12.0011	14.3546	16.9681	26.3554	0.893741	1.80348	5.3764	6.2977	5.74595
Repeat 3	1.4191	12.4658	15.5285	16.7901	26.0359	1.31033	1.52965	4.96301	6.75065	6.52963
Repeat 4	1.35062	12.1459	14.6825	16.8826	26.3482	1.04417	2.25692	4.46126	5.655	5.01644

## Sheet: Fig. 3h
	Fig. 3h-PR1
		SUMM2ac-HA/WT		SUMM2ac-HA/let2-1
	WT	#1	#2	#3	#4
Repeat 1	0.885856	101.592	142.366	89.1773	180.049
Repeat 2	1.00252	115.136	140.367	83.1722	196.364
Repeat 3	0.869901	105.548	136.374	88.0979	195.413
Repeat 4	1.0048	99.1623	137.859	88.0756	182.972
	Fig. 3h-PR2
		SUMM2ac-HA/WT		SUMM2ac-HA/let2-1
	WT	#1	#2	#3	#4
Repeat 1	1.03442	9.34269	16.0804	7.87576	23.3735
Repeat 2	1.25379	12.0856	18.0636	8.55534	27.7663
Repeat 3	1.03126	9.87022	17.887	7.8559	25.5535
Repeat 4	1.14559	11.1925	15.5299	8.37843	23.6341

## Sheet: Fig. 4k
Fig. 4k
LET1	LET1+LET2	LET1+BIR2
2.671	2.413	2.636
2.675	2.368	2.617
2.63	2.384	2.597
2.633	2.474	2.582
2.629	2.394	2.605
2.626	2.463	2.596
2.639	2.303	2.599
2.646	2.338	2.613
2.645	2.352	2.609
2.561	2.492	2.674
2.574	2.473	2.604
2.502	2.451	2.6
2.517	2.391	2.572
2.602	2.365	2.598
2.601	2.322	2.615

## Sheet: Fig. 5f
	Fig.5f
	WT	llg1-1	mekk1	llg1-1+/-mekk1	llg1-1mekk1
Repeat 1	0.1896	0.1621	0.0312	0.0297	0.01
Repeat 2	0.1907	0.1791	0.0279	0.0263	0.0098
Repeat 3	0.2198	0.1603	0.0299	0.0317	0.0091
	Note: weight of ten plants, g.

## Sheet: Fig. 5g
	Fig.5G
	WT	llg1-1	mekk1	llg1-1mekk1
Repeat 1	1.01963	1.53644	601.071	2085.28
Repeat 2	1.10513	1.43183	706.289	1585.41
Repeat 3	1.37953	1.03384	483.767	1673.65
Repeat 4	0.733583	1.41057	585.151	2056.5

## Sheet: Fig. 5i
	Fig.5i
	WT	fer	mekk1	fermekk1
repeat 1	11.2405	10.0291	42.4689	5.1165
repeat 2	10.5313	10.9228	35.5638	3.0482
repeat 3	12.3109	10.1073	30.9489	4.1532
	Note: WT and fer are fresh weight one plant, mekk1 and fermekk1 are fresh weight of 10 plants.(mg)

## Sheet: Fig. 5j
	Fig.5j
	WT	fer-4	mekk1	fermekk1
repeat 1	1.1262	1.2895	1276.68	1671.99
repeat 2	1.0879	1.0124	1107.45	1595.33
repeat 3	0.9124	1.9201	999.568	1511.83
repeat 4	1.0462	1.4684	1127.89	1593.04

[truncated: 10 more sheets: Fig. 5l, Fig. 6b, Fig. 6c, Fig. 6e, Fig. 6f, Fig. 6i, Fig. 7e, Fig. S2b, Fig. S4b, Fig. S4d]
